# Supplementary material for: Identification of lncRNAs Involved in PCV2 Infection of PK-15 Cells
Source: Pathogens. 2020 Jun 17;9(6):479. doi: 10.3390/pathogens9060479 (PMC7350310; doi:10.3390/pathogens9060479)
Supplement: Supplementary file 1 [file pathogens-09-00479-s001.zip]

Archive with 2 entries (2 files):
- Figure S1.tif
- pathogens-812657-supplementary.xlsx
