# Supplementary material for: Identification of lncRNAs Involved in PCV2 Infection of PK-15 Cells
Source: Pathogens. 2020 Jun 17;9(6):479. doi: 10.3390/pathogens9060479 (PMC7350310; doi:10.3390/pathogens9060479)
Supplement: Supplementary file 1 [file pathogens-09-00479-s001.zip › pathogens-812657-supplementary.xlsx]

## Sheet: Table S1
Table S1. List of primer sequences
Gene names	Primer	Sequence
Cap	Forward	CCAGGAGGGCGTTCTGACT
	Reverse	CGTTACCGCTGGAGAAGGAA
NGFR	Forward	CTGCAAAGCCTGCAACCTG
	Reverse	CCGAGAAGGTCACGCTGTC
PIGR	Forward	GAGGGCGAAAAGGTCATCCA
	Reverse	AGGTGATTGCCACATGCTCA
SERPINF1	Forward	ACGACCTGTACCGAGTGAGA
	Reverse	TAGTAGAGAGCCCGGTGGAG
TRIM29	Forward	CAGTTCGCTACCTTGGGACA
	Reverse	CCGGTAGTGAGACAGCAAAGT
LOC106509609	Forward	TGGTGTGCTCATTCGGTCTC
	Reverse	CCGCAAAGCCAGGTTGTTAG
LOC100512687	Forward	ATGACACCATCGGGGACCTT
	Reverse	AGCTCCAGGTTCATCCCATCA
LOC106505099	Forward	GGAACAGCCGAAATTCCACA
	Reverse	AGTTCTCCCGGCAAACTTTC
ACTB	Forward	AAGTACTCCGTGTGGATCGG
	Reverse	ACATCTGCTGGAAGGTGGAC

## Sheet: Table S2
Table S2. The mapping statistics of the sequenced reads.
#Item	con-1	con-2	con-3	pcv2-1	pcv2-2	pcv2-3
All	42517188	44427538	45951368	46282274	49483344	46483040
UnMapped	6416169	6816011	7209974	7074081	7823577	7046179
Mapped	36101019	37611527	38741394	39208193	41659767	39436861
MappedRate	0.849	0.847	0.843	0.847	0.842	0.848
UniqueMapped	31649021	32944102	33847971	34261821	36166968	34394931
UniqueMappedRate	0.744	0.742	0.737	0.74	0.731	0.74
RepeatMapped	4451998	4667425	4893423	4946372	5492799	5041930
JunctionAllMapped	16025864	16690465	17829176	17457100	18198531	17165334
JunctionUniqueMapped	14334975	14913341	15894318	15588741	16222950	15301263
AllBase	5941600324	6209029352	6421465960	6467523508	6915072195	6495630139
UnMappedBase	895707200	951643643	1006516672	988086979	1092837712	984210319
MappedBase	5045893124	5257385709	5414949288	5479436529	5822234483	5511419820
UniqueMappedBase	4423731772	4605061071	4731088402	4788235342	5054645215	4806863933
RepeatMappedBase	622161352	652324638	683860886	691201187	767589268	704555887

## Sheet: Table S3
Table S3. The list of differentially expressed genes of PCV2 infected vs. mock infected
AccID	names	case	con	Log2FC	FDR	pcv2-2	pcv2-1	pcv2-3	con-3	con-2	con-1
MNAT1	MNAT1	14.6688	1.68472	3.12217	0.045981	13	8	24	2	2	1
CD300LB	CD300LB	37.8128	4.69137	3.0108	0.039567	60	30	24	8	6	0
LOC100522732	DYSF	49.429	13.1602	1.90917	0.036861	68	30	52	18	12	9
TM4SF5	TM4SF5	59.1639	15.973	1.88908	0.003549	73	38	69	7	16	24
SMIM24	SMIM24	174.306	52.0809	1.7428	0.00015	215	121	194	65	42	47
LOC100524642	MTIF3	28.0069	8.7121	1.68469	0.008227	34	25	26	10	15	1
REEP6	REEP6	39.5087	12.9056	1.61417	1.74e-05	45	38	37	18	4	16
AGMAT	AGMAT	45.8798	15.4647	1.56888	0.001015	47	35	58	19	21	6
C10H1orf115	C1orf115	87.7591	30.8203	1.50967	0.000506	110	82	74	42	18	31
SLC17A1	SLC17A1	53.821	19.5105	1.46392	6.22e-07	55	48	61	22	27	9
CYP2C33	CYP2C33	154.46	60.9054	1.34259	0.001933	113	152	208	56	62	62
LOC100510957	ACSM2B	586.619	258.099	1.1845	5.39e-05	522	506	765	258	253	252
LOC100524003	TAS2R41	58.8263	27.4145	1.10153	0.002468	66	49	64	37	18	26
PRR15L	PRR15L	145.878	67.9981	1.10119	2.87e-06	173	130	140	77	59	65
PIGR	PIGR	120.37	58.3107	1.04565	0.017585	140	99	127	73	34	65
WDR93	WDR93	53.6349	26.4618	1.01926	0.038588	43	53	68	29	17	32
ARHGEF39	ARHGEF39	224.239	111.378	1.00957	0.035919	285	193	202	104	107	118
LOC106509609	lncRNA	52.1965	26.7705	0.963309	0.035556	44	65	50	28	21	30
LOC100623062	PPP3CC	63.6285	32.7741	0.957117	0.025127	68	48	78	36	33	28
SELENBP1	SELENBP1	113.169	58.8375	0.943677	0.018334	124	110	110	85	39	50
C7H14orf1	ERG28	172.792	92.4682	0.902008	2.65e-11	175	172	179	108	98	68
PM20D1	PM20D1	281.193	151.762	0.889757	2.55e-07	319	246	290	164	150	135
FLT4	FLT4	93.6286	50.9143	0.87888	0.000161	93	97	95	48	67	36
PLA2G3	PLA2G3	117.26	66.1154	0.826655	0.004977	108	135	114	82	69	45
KIF23	KIF23	524.115	301.569	0.797392	0	530	479	588	320	296	276
KIF18B	KIF18B	353.548	208.181	0.76407	0.041391	428	318	327	201	227	188
SYT12	SYT12	375.387	222.199	0.756525	5.58e-08	398	362	382	237	210	210
VIL1	VIL1	545.916	323.68	0.754113	0.000319	602	478	581	381	276	300
LOC102168077	lncRNA	91.5593	55.1313	0.731836	0.036573	108	84	86	47	61	55
EXOC3L1	EXOC3L1	153.348	92.4803	0.729596	1.69e-05	163	162	141	92	79	102
LOC100520688	ASPM	286.628	173.16	0.727072	3.79e-06	324	268	279	188	161	163
CDCA3	CDCA3	141.695	86.1002	0.718703	0.007502	156	128	147	106	83	66
CCNB3	CCNB3	646.826	397.937	0.700838	0.016017	764	590	610	429	384	364
AURKB	AURKB	229.065	145.28	0.656926	0.024381	245	213	239	185	127	118
LOC100624811	CORO6	244.487	155.87	0.649419	2.05e-08	267	244	232	160	156	145
LOC106508746	LRRC45	512.383	328.142	0.642902	1.06e-05	567	473	518	313	301	355
LOC100620601	KPNA2	247.018	159.624	0.629935	0.000205	222	267	264	141	144	186
BAIAP3	BAIAP3	205.459	133.172	0.62556	0.000369	229	208	187	137	137	120
CEP131	CEP131	255.126	166.19	0.618379	3.79e-06	235	286	256	173	179	140
LOC106505099	lncRNA	241.686	159.115	0.603065	0.004356	269	246	219	164	171	136
NCAPG2	NCAPG2	318.685	210.477	0.598467	1.32e-07	298	308	366	222	221	180
ACY1	ACY1	1326.23	879.228	0.59302	0.00011	1299	1291	1451	1040	729	830
LOC102158335	lncRNA	281.623	187.217	0.589057	0.039036	325	274	256	186	201	167
CDH16	CDH16	1314.45	878.198	0.581845	3.64e-05	1417	1220	1362	993	796	808
CD82	CD82	657.494	442.335	0.571837	0.039589	752	627	618	491	406	411
FOXS1	FOXS1	221.605	150.325	0.559907	0.021243	226	206	243	115	163	166
ANO9	ANO9	164.316	111.632	0.557717	0.033582	184	166	149	99	119	112
SERPINF1	SERPINF1	426.712	289.99	0.557259	2.32e-05	402	421	478	336	270	252
CTNNAL1	CTNNAL1	252.788	175.359	0.527619	0.005175	245	229	297	157	174	187
LOC100736603	FAM127A	218.392	151.701	0.525687	0.005742	243	201	220	153	164	132
AURKA	AURKA	391.877	272.888	0.522093	0.005467	424	396	371	311	246	250
CDHR2	CDHR2	391.099	275.068	0.507746	0.006887	422	358	410	312	266	236
ATP5I	ATP5I	340.925	240.081	0.505934	8.71e-07	341	313	385	252	234	224
IP6K2	IP6K2	394.022	278.276	0.501758	0.028492	431	347	421	308	260	255
VAMP2	VAMP2	669.324	475.585	0.493003	0.001712	674	659	705	471	502	434
GSTA1	GSTA1	3352.93	2383.9	0.492098	4.93e-05	3099	3438	3685	2613	2053	2378
SERPINF2	SERPINF2	1038.74	742.206	0.48494	9.62e-09	1082	1067	1010	787	749	660
KCP	KCP	1704.12	1223.91	0.477536	4.44e-14	1698	1763	1726	1102	1321	1196
PIK3C2B	PIK3C2B	338.911	245.5	0.465181	0.001994	358	359	313	229	261	236
MKS1	MKS1	558.629	405.81	0.461083	6.69e-05	556	618	525	394	417	389
SSBP4	SSBP4	396.636	289.111	0.456194	0.000175	401	379	428	309	308	239
ALS2CL	ALS2CL	2053.94	1498.9	0.454493	0.000139	2216	2098	1928	1511	1487	1434
LOC100158037	DDX60	890.637	651.372	0.451356	0.003965	962	812	936	611	621	692
RGS14	RGS14	554.359	406.774	0.446591	0.008509	608	540	537	444	384	375
OXNAD1	OXNAD1	401.789	294.963	0.445904	3.04e-05	391	374	460	306	281	285
SLC2A11	SLC2A11	426.776	313.914	0.443111	0.000504	438	390	472	314	338	277
CCDC37	CCDC37	404.109	297.46	0.442049	2.11e-06	419	389	422	265	306	308
TIMELESS	TIMELESS	301.918	223.061	0.436717	0.035873	299	315	305	252	183	224
LOC106505804	LOC106505804	4827.91	3587.73	0.428327	0.03671	5316	4338	5032	3585	3635	3390
NOS1AP	NOS1AP	268.735	199.774	0.427817	0.00924	292	262	263	212	199	180
PRSS22	PRSS22	352.706	264.731	0.413941	0.003657	380	358	334	278	261	244
PEG10	PEG10	701.954	533.418	0.396109	0.038182	765	653	717	576	492	509
FAM96B	FAM96B	435.23	331.583	0.392406	0.009519	466	413	445	293	348	339
AJUBA	AJUBA	762.139	582.542	0.387693	9.23e-05	745	780	796	646	517	559
MTMR11	MTMR11	2706.83	2082.02	0.378619	0.021751	2966	2600	2663	2073	2171	1915
COX6B	COX6B	1325.72	1042.21	0.347126	0.000111	1383	1294	1357	1098	1068	918
QPCT	QPCT	1522.83	1198.51	0.345508	5.73e-11	1541	1566	1527	1263	1152	1129
NRCAM	NRCAM	409.741	322.571	0.345098	0.033796	370	412	468	341	314	299
SCPEP1	SCPEP1	8668.39	6924.41	0.324073	0.021795	7882	8897	9656	7140	6397	6926
SSBP2	SSBP2	759.698	608.308	0.320624	1.34e-06	719	808	787	626	573	599
PROS1	PROS1	790.579	643.324	0.297364	0.000379	775	765	869	658	594	649
TONSL	TONSL	894.825	730.568	0.292586	0.041995	937	891	894	760	762	640
STAT2	STAT2	657.187	537.45	0.290175	0.015281	628	681	693	566	479	543
RBBP7	RBBP7	3690.16	3037.23	0.280927	0.00557	3873	3434	3926	3044	3009	2927
SUGP2	SUGP2	1239.88	1022.48	0.278133	1.71e-07	1288	1214	1271	979	1046	998
FDFT1	FDFT1	1965.15	1621.52	0.277296	0.029715	2043	1980	1955	1743	1567	1486
LAMB2	LAMB2	3072.84	2551.97	0.267956	3.22e-06	3116	3169	3065	2638	2426	2480
PKIB	PKIB	1084.01	1303.63	-0.26616	1.85e-08	1035	1103	1165	1240	1302	1311
LOC102162047	GPRC5C	775.845	936.906	-0.27213	0.016243	809	752	800	994	882	894
DST	DST	6095.79	7372.92	-0.27442	0.012467	6259	6267	6018	6794	7617	7383
LOC100737565	PAK2	685.115	835.724	-0.28668	0.004636	655	654	780	796	832	842
TMEM165	TMEM165	703.046	861.573	-0.29335	0.000328	633	733	778	878	831	838
MRPL15	MRPL15	779.423	959.04	-0.29918	0.019648	716	842	817	1018	950	869
KLF4	KLF4	1559.8	1921.07	-0.30055	3e-15	1579	1618	1549	1952	1915	1814
ARG2	ARG2	897.456	1107.52	-0.30341	0.03001	811	1013	910	1070	1143	1062
SLC19A2	SLC19A2	358.175	449.32	-0.32708	0.038827	377	340	373	416	488	425
LOC100156381	UBE2B	330.218	416.889	-0.33624	0.011697	310	322	375	393	445	395
DCBLD2	DCBLD2	1038.62	1325.44	-0.3518	2.32e-12	991	1107	1065	1278	1388	1254
CIRH1A	CIRH1A	381.908	499.728	-0.38792	0.038665	333	437	394	470	534	474
LOC100525935	lncRNA	1412.7	1862.12	-0.3985	1.91e-08	1274	1502	1531	1813	1959	1736
TMEM200A	TMEM200A	273.581	378.36	-0.46779	7.71e-07	289	274	269	349	378	391
ANKRD13B	ANKRD13B	187.788	264.795	-0.49577	0.023849	178	199	195	225	297	261
LOC102161888	lncRNA	122.512	180.07	-0.55563	0.004266	104	128	142	159	183	190
ADCY7	ADCY7	109.944	162.356	-0.56239	0.037403	107	137	90	164	159	157
RNF115	RNF115	181.692	271.877	-0.58146	0.004872	163	193	198	230	277	296
ZNF777	ZNF777	169.292	257.295	-0.60391	0.000525	163	165	188	218	264	278
LOC100157056	SLC8B1	275.623	422.969	-0.61785	1.12e-05	266	328	244	435	393	422
NGFR	NGFR	148.73	229.062	-0.62305	1.18e-06	162	149	141	238	243	197
MLKL	MLKL	96.8985	163.269	-0.75271	0.000573	81	98	117	163	140	179
LOC100620995	MAP3K7	69.7481	119.236	-0.77359	0.001114	82	58	72	109	110	133
LOC100738006	ATP10D	18.695	47.5609	-1.34712	0.00292	14	25	18	46	60	35

## Sheet: Table S4
Table S4. The list of differentially expressed lncRNAs
AccID	case	con	Log2FC	FDR	Style	pcv2-2	pcv2-1	pcv2-3	con-3	con-2	con-1	Location	Strand	type_of_gene
LOC106505099	241.686	159.115	0.603065	0.00435611	up	269	246	219	164	171	136	chr12:24800506-24809843	+	ncRNA
LOC106509609	52.1965	26.7705	0.963309	0.035556	up	44	65	50	28	21	30	chr2:150771678-150777611	-	ncRNA
LOC102168077	91.5593	55.1313	0.731836	0.0365726	up	108	84	86	47	61	55	chr6:439297-442945	+	ncRNA
LOC102158335	281.623	187.217	0.589057	0.0390355	up	325	274	256	186	201	167	NW_018085355.1:19304-20652	+	ncRNA
LOC100525935	1412.7	1862.12	-0.398496	1.91467e-08	down	1274	1502	1531	1813	1959	1736	chr8 NC_010450.4 (105197311..105198419, complement)	-	ncRNA
LOC102161888	122.512	180.07	-0.555634	0.00426594	down	104	128	142	159	183	190	chr16 NC_010458.4 (39958613..40084728)	+	ncRNA
